# Supplementary material for: Lymphatic endothelial cells prime naïve CD8+ T cells into memory cells under steady-state conditions
Source: Nat Commun. 2020 Jan 27;11:538. doi: 10.1038/s41467-019-14127-9 (PMC6985113; doi:10.1038/s41467-019-14127-9)
Supplement: Supplementary file 3 — Source Data [file 41467_2019_14127_MOESM3_ESM.xlsx]

## Sheet: 1B
Figure 1b. % proliferating cells gated on OT-I cells
Experiment 1
	Mice group
Treatment	β2m-/-:WT	WT:WT	WT:β2m-/-	β2m-/-:β2m-/-
PBS	18.7	20.9	9.62	3.86
PBS	14.2	20.7	5.55	2.86
PBS	20	19.4	7.56
OVA	87	89.9	71.6	33.8
OVA	34.1	91.9	73.3	13.5
OVA	70.9	86.9	38.3	21.8
OVA	62.6	92.2	64.8
OVA	75.9	96	70.1
Experiment 2
	Mice group
Treatment	β2m-/-:WT	WT:WT
PBS	14	18.8
PBS	15.7	16.2
PBS	14.2	17.9
OVA	75.4	98.5
OVA	73.3	96.4
OVA	55.8	98.8
OVA	80.6	97.6

## Sheet: 1D
Figure 1d. % TCM (CD44+CD62L+) in proliferating cells
	Mice group
Treatment	β2m-/-:WT	WT:WT	WT:β2m-/-
OVA	46.3	29.3	28.6
OVA	43	37	30.1
OVA	48.3	42.9	27.5
OVA	44.4	48.3	33
OVA	40.6	39.7	31.8

## Sheet: 1E
Figure 1e. Ratio of CD44+CD62L+ to CD44+CD62L- in proliferating cells
	Mice group
Treatment	β2m-/-:WT	WT:WT	WT:β2m-/-
OVA	0.922311	0.443939	0.409156
OVA	0.959822	0.603589	0.447251
OVA	1.00416	0.788603	0.414156
OVA	1.02778	0.985714	0.503817
OVA	0.821862	1.10968	0.491499

## Sheet: 1F
Figure 1f. % IFNg+ in OT-I cells
Experiment 1
	Mice group
Treatment	β2m-/-:WT	WT:WT	WT:β2m-/-
OVA	22.75	21.95	22.15
OVA	21.05	24.8	22.8
OVA	14.95	19.4	15.45
OVA	26.15	18.4	15.05
OVA	16.8	16.65	14.95
Experiment 2
	Mice group
Treatment	β2m-/-:WT	WT:WT
OVA	11.65	22.1
OVA	10.895	30.65
OVA	6.955	30.45
OVA	24.95	37.15

## Sheet: 1G
Figure 1g. % IL2+ in OT-I cells
Experiment 1
	Mice group
Treatment	β2m-/-:WT	WT:WT	WT:β2m-/-
OVA	0.66	0.73	0.9635
OVA	2.42	1.295	0.381
OVA	1.3545	0.347	0.3665
OVA	1.335	4.39	1.2855
OVA		0.9345	1.545
Experiment 2
	Mice group
Treatment	β2m-/-:WT	WT:WT
OVA	3.105	3.095
OVA	1.363	1.56
OVA	1.1175	1.33
OVA	2.025	2.625

## Sheet: 1H
Figure 1h. % IFNg+IL-2+ in OT-I cells
	Mice group
Treatment	β2m-/-:WT	WT:WT	WT:β2m-/-
OVA	1.53	1.54	0.3965
OVA	0.907	0.873	0.1095
OVA	0.6925	0.7885	0.242
OVA	1.2975	2.045	0.755
OVA			0.4415

## Sheet: 1i
Figure 1i. % IL-2+ in IFNg+ cells
	Mice group
Treatment	β2m-/-:WT	WT:WT	WT:β2m-/-
OVA	12.435	7.05	1.945
OVA	9.03	2.87	0.481
OVA	8.83	2.61	1.57
OVA	5.185	5.55	5.015
OVA		4.2325	2.96

## Sheet: 2C
Figure 2c. OVA-AF647 MFI gated on OVA-AF647+ cells
		Cell Population
Mouse ID	Treatment	LECs	DCs	Mφ	FRCs
M01	PBS	627	3855	1759	866	Not plotted in Figure 2c
M02	PBS	N/A*	3714	N/A*	362
M03	PBS	N/A*	4610	1246	659
M04	PBS	N/A*	3490	1419	601
M05	OVA 50μg	15584	32799	3638	2576	These particular data points were plotted In Figure 2c
M06	OVA 50μg	5680	25002	2873	3425
M07	OVA 50μg	13674	30286	2666	3152
M08	OVA 50μg	11974	31686	2819	2474
*N/A because there were no OVA-AF647+ cells detected, so MFI could not be calculated.

## Sheet: 2D
Figure 2c. Percentage of indicated cell populations that were OVA-AF647+
		Cell Population
Mouse ID	Treatment	LECs	DCs	Mφ	FRCs
M01	PBS	0.127845	0.119634	0.273011	0.0481913	Not plotted in Figure 2d
M02	PBS	0	0.320425	0	0.0132468
M03	PBS	0	0.0672043	0.0286697	0.0252845
M04	PBS	0	0.0134517	0.071582	0.0800427
M05	OVA 50μg	66.2338	12.8109	1.74115	53.0867	These particular data points were plotted In Figure 2d
M06	OVA 50μg	69.6552	9.18767	1.89295	51.2545
M07	OVA 50μg	72.7273	17.8218	3.76203	64.9929
M08	OVA 50μg	74.7368	17.2647	2.79915	57.4168

## Sheet: 2E
Fig 2e. Number of live OT-I cells recovered following 3d culture alone or with indicated cells
Mouse ID	OT-I plus:	Treatment	# Live OT-I Recovered	Notes
—	—	—	4500
—	BMDCs	—	2239	As positive control, BMDCs were pulsed with OVA/CpG prior to start of co-culture.
—	BMDCs	—	1918
—	BMDCs	—	1920
—	BMDCs	OVA/CpG	16118
—	BMDCs	OVA/CpG	15847
—	BMDCs	OVA/CpG	13995
M01	LECs	PBS	3602
M02	LECs	PBS	2751
M03	LECs	PBS	4033
M06	LECs	OVA	4548
M07	LECs	OVA	4792
M08	LECs	OVA	5287
M01	DCs	PBS	3223
M02	DCs	PBS	2713
M03	DCs	PBS	2532
M06	DCs	OVA	2580
M07	DCs	OVA	3361
M08	DCs	OVA	3688
M01	Mφ	PBS	2725
M02	Mφ	PBS	2312
M03	Mφ	PBS	2578
M06	Mφ	OVA	2732
M07	Mφ	OVA	2401
M08	Mφ	OVA	2088
M01	FRCs	PBS	686
M02	FRCs	PBS	0
M03	FRCs	PBS	593
M06	FRCs	OVA	876
M07	FRCs	OVA	845
M08	FRCs	OVA	735

[truncated: 62 more sheets: 2F, 2G, 2H, 2J, 2L, 3A, 3E, 3F, 3G, 3H, 4C, 4D, 4E, 4F, 4G, 4H, 4K, 4L, 5K, 5L …]
